# Supplementary material for: Multifaceted Activities of Seven Nanobodies against Complement C4b
Source: J Immunol. 2022 May 1;208(9):2207–19. doi: 10.4049/jimmunol.2100647 (PMC9047069; doi:10.4049/jimmunol.2100647)
Supplement: Data Supplement [file JI_2100647.zip]

Archive with 2 entries (2 files):
- JI_2100647_Supplemental_1.pdf
- manifest.xml
