# Supplementary material for: Multifaceted Activities of Seven Nanobodies against Complement C4b
Source: J Immunol. 2022 May 1;208(9):2207–19. doi: 10.4049/jimmunol.2100647 (PMC9047069; doi:10.4049/jimmunol.2100647)
Supplement: Data Supplement [file JI_2100647.zip › manifest.xml]

<?xml version="1.0" encoding="ISO-8859-1"?>
<!DOCTYPE datasupp PUBLIC "-//HIGHWIRE//DTD HighWire Data Supplement Manifest//EN" "http://schema.highwire.org/public/hwx/ds/datasupplement_manifest.dtd">
<datasupp sitecode="jimmunol">
<resource type="doi">10.4049/jimmunol.2100647</resource>
<linktext>Data Supplement</linktext>
<datasupp_id_string>Supplemental</datasupp_id_string>
<title>Data Supplement</title>
<description>
</description>
<file>
<filename>JI_2100647_Supplemental_1.pdf</filename>
<linktext>Supplemental 1 (PDF)</linktext>
<item_id_string>Supplemental_PDF1</item_id_string>
<description>
</description>
</file>
</datasupp>
